# Supplementary material for: TcMYC2a, a Basic Helix–Loop–Helix Transcription Factor, Transduces JA-Signals and Regulates Taxol Biosynthesis in Taxus chinensis
Source: Front Plant Sci. 2018 Jun 21;9:863. doi: 10.3389/fpls.2018.00863 (PMC6021540; doi:10.3389/fpls.2018.00863)
Supplement: TABLE S1 — Primers and synthesized fragments used in this paper. All primers used in this paper. The primers names started with dl were used for qRT-PCR. The other primers were used for vector construction and gene amplification, and the restriction sites indicated the restriction enzymes used in vector constructing. mGtsp was synthesized by Sangon Biotech (Shanghai) Co., Ltd. The restriction sites in TGbF, TGbR, GbF, GbR, EbF, and EbR were designed since the cohesive end would expose after annealing. [file Table_1.XLSX]

## Sheet: sheet1
Name	Sequence	Restriction sites	Used in Vectors
TcMYC2azF	CCATGGTA ATGGCGCGGCAAAGTATCTGGAA	Nco I	pCAMBIA1303
TcMYC2azR	GGTNACC CTACAGATTAGCTACTTTCTT	BstE II	pCAMBIA1303
TcMYC2ayF	GAATTC ATGGCGCGGCAAAGTATCTGGA	EcoR I	pGADT7, pGADT7-Rec2
TcMYC2ayR	CCCGGG CAGATTAGCTACTTTCTT	Xma I	pGADT7, pGADT7-Rec2
TcMYC2aslF	GAGAACACGGGGGACGAGCTCGGTACCATGGCGCGGCAAAGTATCTG	Kpn I	pCAMBIA1300-sGFP
TcMYC2aslR	TCCTCGCCCTTGCTCACCATGTCGACCAGATTAGCTACTTTCTTGCAAAG	Sal I	pCAMBIA1300-sGFP
TcMYC2aRiFF	CTAGTGGATCCCGAACTCAAATTGG	BamH I	pCAMBIA1300-35S-X
TcMYC2aRiFR	CTCTACTAGTCTTGCAAAGCAGGGCATG	Spe I	pCAMBIA1300-35S-X
TcMYC2aRiRF	GGTACCCTTGCAAAGCAGGGCATG	Kpn I	pCAMBIA1300-35S-X
TcMYC2aRiRR	GAGCTCCGAACTCAAATTGG	Sac I	pCAMBIA1300-35S-X
TGbF	AATTC AACGTG AACGTG AACGTG AACGTG A	EcoR I	pHIS2.1
TGbR	CTAGT CACGTT CACGTT CACGTT CACGTT G	Spe I	pHIS2.1
GbF	AATTC CACGTG CACGTG CACGTG CACGTG A	EcoR I	pHIS2.1
GbR	CTAGT CACGTG CACGTG CACGTG CACGTG G	Spe I	pHIS2.1
EbF	AATTC CATATG CATATG CATATG CATATG A	EcoR I	pHIS2.1
EbR	CTAGT CATATG CATATG CATATG CATATG G	Spe I	pHIS2.1
mGtspF	CCCG AAGCTT AAA AACGTG ATGTTT	Hind III	pBI121
mTtspF	CCCG AAGCTT AAA TTTAAT ATGTTT TTAAGAGGGGGAA	Hind III	pBI121
tspR	CGC GGATCC GCG TTCTGCAGAGAGGCAGGGGA	BamH I	pBI121
mGtsp	AAGCTTAAAAACGTGATGTTTTTAAGAGGGGGAAGATGGAACGTTGGGAAATGCTGCGGGCAAGTGTAATGGGCGTCGTCAGATCAAAACATGAATATCTGATTAAAATTAATATATGCGCCTGCCGCCTGACTTACTTCATTCACTGCCACCTCTATTTAAAGTGGTTCTCCATACCATCGAAGACGTGTCCAACTCAGCATTTGGTTTGGCATTTGCAATTTGGAACTCGTAATTTCAGTAGTTCCCCTGCCTCTCTGCAGAAGAATTC
TcERF12pF	TAACATGGCCTTGGGCAGAG
TcERF12pR	GTTGGCGGAGGACGAAGAAT
TcERF15pF	AACCATCAAATATAATTCCCCA
TcERF15pR	AACGCTTTTTAGGACCTGCAATTGC
dlActinF	TCCTGCTTTGCTCACT
dlActinR	CCTCATCACCGACATA
dlDBATF	CATGGCTGACACTGACCTCT
dlDBATR	CCTGCTCCTAGTCCATCACA
dlT5HF	GCGCTGCAGAGTTACATTG
dlT5HR	AGACGATCCTGTTCCTGCTT
dlTcERF12F	GCGACGGATGGATTTA
dlTcERF12R	GTTTGGCTCGGCACTT
dlTcERF15F	CCATCTCCTGCTCGTC
dlTcERF15R	AACACTGGGTTGGTCTG
dlTcMYC2aF	ACCGACAGTCCACATT
dlTcMYC2AR	GCAGAGGGCTCTACAT
dlTSF	TGGTTAAGGTACAAGGACGTGA
dlTSR	TACACGGTCCAAGGCCTACT
dlDBTNBTF	GGAACTGGAAGTGGATTGC
dlDBTNBTR	AGAGGATGGAGGTCGTGAA
dlBAPTF	TCCATCGTTTCAGCAGTTG
dlBAPTR	GAAGAAACTGGCCAAATCCT
dlPAMF	ATATTACAGCAACGGCCTACC
dlPAMR	GTTGATGTCCTGGTTGTGCT
dlTBTF:	ACGATCCATCATTTCAGCAG
dlTBTR	GCCTTTAAGTAACTGGCCGA
dlT10βHF	CTCCGATCAGAAACACCTCA
dlT10βHR	CTCTACCAGCTTGTCCTCGTT
dlT13αHF	CGAACGAGAACAAGCTGGT
dlT13ΑHR	TGATGTGGCGTTGGATTC
dlTATF	GGTGTATGTGATGGTCGAGG
dlTATR	ACAATTGAAGGCGCTCGT
